# Supplementary material for: Chlorogenic Acid from Burdock Roots Ameliorates Oleic Acid-Induced Steatosis in HepG2 Cells through AMPK/ACC/CPT-1 Pathway
Source: Molecules. 2023 Oct 25;28(21):7257. doi: 10.3390/molecules28217257 (PMC10647434; doi:10.3390/molecules28217257)
Supplement: Supplementary file 1 [file molecules-28-07257-s001.zip]

Archive with 1 entries (1 files):
- molecules-2552385-supplementary.pdf
